# Supplementary material for: Less Pollen-Mediated Gene Flow for More Signatures of Glacial Lineages: Congruent Evidence from Balsam Fir cpDNA and mtDNA for Multiple Refugia in Eastern and Central North America
Source: PLoS One. 2015 Apr 7;10(4):e0122815. doi: 10.1371/journal.pone.0122815 (PMC4388536; doi:10.1371/journal.pone.0122815)
Supplement: S1 Table — Table S1 contains three sheets corresponding to geographic data, mtDNA-cpDNA haplotype counts and genetic diversity indices, respectively. (XLSX) [file pone.0122815.s004.xlsx]

## Sheet: Geography
	Site name	N°mt	N°cp*	Material	ISO code**	Latitude (°N)	Longitude (°W)
A . Balsamea
	Driftwood	1	1	needles	CA-ON	49.2022	-81.4719
	Fushimi Lake Park	2	2	needles	CA-ON	49.8383	-83.918
	Longlac	3	3	needles	CA-ON	49.7843	-86.5385
	Nipigon	4	4	needles	CA-ON	49.0076	-88.2562
	Shebandowan	5	---	needles	CA-ON	48.6161	-90.1844
	Fort Frances	6	5	needles	CA-ON	48.7979	-93.0736
	Rushing River Park	7	---	needles	CA-ON	49.6815	-94.2353
	English River	8	6	needles	CA-ON	49.2527	-91.1134
	White Lake Park	9	7	needles	CA-ON	48.6937	-85.6449
	Echo Bay	10	8	needles	CA-ON	46.4466	-83.9481
	Whitefish Lake First Nation	11	9	needles	CA-ON	46.3819	-81.1652
	Mount St. Louis	12	10	needles	CA-ON	44.6439	-79.6544
	Cavan	13	11	needles	CA-ON	44.2054	-78.4445
	Grenville Bay	14	12	needles	CA-QC	45.6532	-74.6296
	Orford	15	---	needles	CA-QC	45.3962	-72.2257
	Ste-Agathe	16	---	needles	CA-QC	46.3336	-71.4212
	Routhierville	17	13	needles	CA-QC	48.1419	-67.143
	Sayabec	18	---	needles	CA-QC	48.56	-67.6188
	Rimouski	19	---	needles	CA-QC	48.4345	-68.5909
	St-Germain-de-Kamouraska	20	---	needles	CA-QC	47.5846	-69.7925
	Reserve Mastigouche	21	14	needles	CA-QC	46.6233	-72.7859
	La Patrie	22	---	needles	CA-QC	45.3724	-71.2204
	Gaspesie	23	15	needles	CA-QC	48.5697	-65.6811
	Riv. Ste-Marguerite	24	---	needles	CA-QC	48.2631	-69.9333
	Chibougamau	25	16	needles	CA-QC	49.9167	-74.3667
	Forêt Montmorency	26	17	needles	CA-QC	47.3208	-71.15
	Saint-Raymond	27	---	needles	CA-QC	46.9	-71.8333
	Îles-de-la-Madeleine	28	18	needles	CA-QC	47.4	-61.7833
	Saint-Félicien	29	19	needles	CA-QC	48.8621	-72.8684
	Baskatong	30	20	needles	CA-QC	46.8467	-75.6744
	Duparquet	31	21	needles	CA-QC	48.5199	-79.4054
	Parker Ridge	32	---	needles	CA-NB	46.4561	-66.5893
	Burt's Corner	33	---	needles	CA-NB	46.127	-66.9131
	Magaguadavic	34	---	needles	CA-NB	45.7502	-67.168
	St-Georges	35	---	needles	CA-NB	45.1479	-66.7331
	Cap Lumiere	36	---	needles	CA-NB	46.6581	-64.7283
	Charlo	37	---	needles	CA-NB	47.9682	-66.359
	Southampton	38	---	needles	CA-NS	45.5988	-64.2331
	Upper Mosquodoboit	39	---	needles	CA-NS	45.2198	-62.8762
	Sherwood	40	---	needles	CA-NS	44.6771	-64.3521
	Louisdale	41	---	needles	CA-NS	45.6069	-61.0871
	Jack Pine Trail - CBHNP	42	22	needles	CA-NS	46.7784	-60.3322
	Mabou	43	---	needles	CA-NS	46.0818	-61.3728
	Chrystal Falls	44	---	needles	CA-NS	45.7228	-61.9021
	Morin Lake Ind. Res.	45	23	needles	CA-SK	55.1141	-106.004
	La Ronge	46	24	needles	CA-SK	54.7921	-105.282
	Sturgeonweir River	47	25	needles	CA-SK	54.8483	-102.621
	Lake Goose	48	26	needles	CA-MB	54.4584	-101.378
	Minago River	49	27	needles	CA-MB	54.192	-99.1754
	Grands Rapids	50	28	needles	CA-MB	53.0816	-99.2309
	Whiteshell Park	51	29	needles	CA-MB	49.6836	-95.3249
	Cobden	52	30	needles	CA-ON	45.6228	-76.8423
	Rutherglen	53	31	needles	CA-ON	46.2718	-78.9786
	Englehart	54	---	needles	CA-ON	47.9008	-79.9501
	Peak's Kenny state park	55	---	needles	US-ME	45.2613	-69.2856
	Cliff Lake	56	---	needles	US-ME	46.4121	-69.3354
	Grafton Notch state park	57	---	needles	US-ME	44.5717	-70.9027
	Grande Bergeronn	58	32	needles	CA-QC	48.2471	-69.5651
	Baie Comeau	59	33	needles	CA-QC	49.172	-68.3447
	Manic 5	60	34	needles	CA-QC	50.6562	-68.6772
	Blanc Sablon	61	35	needles	CA-QC	51.4167	-57.2045
	Gagnon	62	36	needles	CA-QC	51.9015	-68.1631
	Fermont	63	37	needles	CA-QC	52.7903	-67.4006
	Grand Falls	64	38	needles	CA-NB	47.1039	-67.6503
	Springdale	65	39	needles	CA-NB	45.7783	-65.3194
	Lavillette	66	40	needles	CA-NB	47.2516	-65.3861
	Bayhead	67	41	needles	CA-NS	45.7495	-63.3834
	Fall River	68	42	needles	CA-NS	44.8319	-63.6352
	Tobeatic Wilderness Area	69	43	needles	CA-NS	44.0484	-65.4639
	Little Dover	70	44	needles	CA-NS	45.3121	-61.0445
	Noël Paul Brook	71	45	seeds	CA-NL	48.32	-56.37
	Bay d'espoir	72	46	seeds	CA-NL	47.4	-55.31
	Roddickton	73	47	seeds	CA-NL	50.59	-56.14
	Port Saunders	74	48	seeds	CA-NL	50.25	-57.15
	Pleasant Valley	75	---	seeds	CA-NS	45.41	-62.04
	North River	76	---	seeds	CA-NS	46.25	-60.46
	Mount Albion	77	49	seeds	CA-PE	46.14	-62.57
	Mermaid	78	---	seeds	CA-PE	46.16	-63.02
	Aguanish (Rte 138 Rivière Nabisipi)	79	50	needles	CA-QC	50.2257	-62.2187
	Baie-Johan-Beetz (Chemin scierie BJB)	80	---	needles	CA-QC	50.2872	-62.8583
	Rte 238 Longue-Pointe-de-Mingan	81	---	needles	CA-QC	50.2921	-64.0733
	Rte 138 Rivière à l'ours	82	51	needles	CA-QC	50.3066	-64.0097
	Rte 138 Rivière-au-tonnerre	83	---	needles	CA-QC	50.2786	-64.6488
	Chequamegen - Nicolet Forest	84	52	needles	US-WI	45.5003	-90.1779
	Big Bay State Park (Madeline Island)	85	53	needles	US-WI	46.9264	-90.7183
	Moose Lake	86	54	needles	US-MN	46.1225	-92.6722
	Duluth / French River	87	55	needles	US-MN	47.0069	-91.9781
	Au sable State Forest	88	56	needles	US-MI	44.1633	-84.3794
	Higgins Lake State park	89	57	needles	US-MI	44.6247	-84.8378
	Thorne Swift Nat Reserve	90	58	needles	US-MI	45.6179	-85.1287
	Sleeping Bear Nat Park	91	59	needles	US-MI	44.8736	-86.0483
	Cheboygan State Park	92	60	needles	US-MI	45.7522	-84.4575
	Seul Choix Point	93	61	needles	US-MI	45.9589	-85.9969
	JW Wells State Park	94	62	needles	US-MI	45.42	-87.4186
	Trout Creek - Hw 28	95	63	needles	US-MI	46.6231	-89.0533
	Mississipi River (Grands Rapids)	96	64	needles	US-MN	47.2578	-93.6172
	Churchill Falls	97	65	needles	CA-NL	53.5632	-62.0925
	Happy Valley	98	66	needles	CA-NL	53.203	-62.2259
	Goose River	99	67	needles	CA-NL	53.3959	-60.4272
	Cartwrignt	100	68	needles	CA-NL	53.7114	-56.9972
	Port hop Simpson	101	69	needles	CA-NL	52.5331	-56.2936
	Cobscook Bay	102	70	needles	US-ME	44.8451	-67.1559
	Holbrook Island sanctuary	103	71	needles	US-ME	44.3596	-68.805
	Jackman	104	72	needles	US-ME	45.4929	-70.2218
	Speculator	105	73	needles	US-NY	43.5279	-74.3462
	Smuggler's Notch state park	106	74	needles	US-VT	44.5547	-72.7963
	Long Point Road	107	75	needles	CA-QC	50.8812	-76.9144
A. fraseri
	Cherokee	Outgroup		needles	US-NC	35.548	-83.31
	Red Hill	Outgroup		needles	US-NC	36.109	-82.197
	Whitetop	Outgroup		needles	US-VA	36.59	-81.62
A. lasiocarpa ***
	Monashee Mountains	---		seeds	CA-BC	51.05	-118.35
	Bell Mountains	---		seeds	CA-BC	53.19	-120.19
	McKendrick Pass	---		seeds	CA-BC	54.52	-126.42
*, population number (---, correspond to populations not used in cpDNA analysis)
**, entries for provinces or states names in ISO 3166-2
***, A. lasiocarpa only used in mtDNA sequence alignment and primer definition (see Material & Method section).

## Sheet: Haplotype counts
		Mitotypes						Chlorotypes1
N°mt	N°cp*	I	II	III	IV	V		1_2	1_4	1_6	1_7	1_8	2_1	2_5	2_6	2_7	2_8	2_9	2_10	3_2	3_5	3_6	3_7	3_8	3_9	3_10	4_2	4_4	4_5	4_6	4_7	4_8	4_9	4_10	5_3	5_4	5_5	5_6	5_7	5_8	5_9	6_5	6_7	6_8	6_9	6_12	7_3	7_4	7_5
A . Balsamea
1	1	14	0	1	0	0		0	0	0	0	0	1	0	1	0	0	0	0	0	0	0	4	0	0	0	0	0	0	0	0	3	2	0	0	0	0	0	0	0	0	0	0	0	0	0	0	0	0
2	2	15	0	0	0	0		0	0	0	0	0	0	0	0	0	1	0	0	0	0	0	0	0	0	0	0	0	0	3	2	0	3	0	0	0	0	0	2	0	0	0	0	0	0	0	0	0	0
3	3	15	0	0	0	0		0	0	0	0	0	0	0	0	0	0	0	0	0	0	0	0	0	0	0	0	0	0	1	7	0	0	0	0	0	0	0	2	0	0	0	0	0	0	0	0	0	0
4	4	15	0	0	0	0		0	0	0	0	0	0	0	0	0	0	0	0	0	0	0	0	0	2	0	0	0	0	0	5	2	1	0	0	0	0	0	1	0	0	0	0	0	0	0	0	0	0
5	---	15	0	0	0	0		---	---	---	---	---	---	---	---	---	---	---	---	---	---	---	---	---	---	---	---	---	---	---	---	---	---	---	---	---	---	---	---	---	---	---	---	---	---	---	---	---	---
6	5	11	0	4	0	0		0	0	0	0	0	0	0	0	0	0	0	0	0	0	0	0	0	3	0	0	0	0	0	2	3	3	0	0	0	0	0	0	0	0	0	0	0	0	0	0	0	0
7	---	0	0	15	0	0		---	---	---	---	---	---	---	---	---	---	---	---	---	---	---	---	---	---	---	---	---	---	---	---	---	---	---	---	---	---	---	---	---	---	---	---	---	---	---	---	---	---
8	6	15	0	0	0	0		0	0	0	0	0	0	0	0	0	0	0	0	0	0	1	0	0	0	0	0	0	0	5	0	0	1	0	0	0	0	0	0	0	0	0	0	0	0	0	0	1	0
9	7	15	0	0	0	0		0	0	0	0	0	0	0	0	0	1	0	0	0	0	0	0	0	0	0	0	0	0	0	7	0	3	0	0	0	0	0	0	0	0	0	0	0	0	0	0	0	0
10	8	15	0	0	0	0		0	0	0	0	0	0	0	0	0	0	0	0	0	0	0	0	0	0	0	0	0	0	2	5	1	2	0	0	0	0	0	0	0	0	0	0	0	0	0	0	0	0
11	9	11	4	0	0	0		0	0	0	0	0	0	0	0	0	0	0	0	0	0	0	0	0	0	0	0	0	0	2	4	0	0	0	0	0	0	0	0	0	0	0	0	0	0	0	0	0	0
12	10	4	11	0	0	0		0	0	0	0	0	0	0	0	0	0	0	0	0	0	0	0	0	0	0	0	0	0	0	8	2	0	0	0	0	0	0	0	0	0	0	0	0	0	0	0	0	0
13	11	1	14	0	0	0		0	0	0	0	0	0	0	1	0	0	0	0	0	0	0	3	0	0	0	0	0	0	0	3	1	0	0	0	0	0	2	0	0	0	0	0	0	0	0	0	0	0
14	12	14	1	0	0	0		0	0	0	0	0	0	0	1	0	0	0	0	0	0	0	1	0	0	0	0	0	0	0	4	2	0	0	0	0	0	3	0	0	0	0	0	0	0	0	0	0	0
15	---	13	2	0	0	0		---	---	---	---	---	---	---	---	---	---	---	---	---	---	---	---	---	---	---	---	---	---	---	---	---	---	---	---	---	---	---	---	---	---	---	---	---	---	---	---	---	---
16	---	14	1	0	0	0		---	---	---	---	---	---	---	---	---	---	---	---	---	---	---	---	---	---	---	---	---	---	---	---	---	---	---	---	---	---	---	---	---	---	---	---	---	---	---	---	---	---
17	13	13	1	0	0	0		0	0	0	0	0	0	0	0	0	0	0	0	0	0	0	1	0	0	0	0	0	0	0	0	2	0	0	1	0	0	4	0	0	1	0	0	0	0	0	0	0	0
18	---	13	2	0	0	0		---	---	---	---	---	---	---	---	---	---	---	---	---	---	---	---	---	---	---	---	---	---	---	---	---	---	---	---	---	---	---	---	---	---	---	---	---	---	---	---	---	---
19	---	10	1	1	3	0		---	---	---	---	---	---	---	---	---	---	---	---	---	---	---	---	---	---	---	---	---	---	---	---	---	---	---	---	---	---	---	---	---	---	---	---	---	---	---	---	---	---
20	---	0	0	0	11	4		---	---	---	---	---	---	---	---	---	---	---	---	---	---	---	---	---	---	---	---	---	---	---	---	---	---	---	---	---	---	---	---	---	---	---	---	---	---	---	---	---	---
21	14	5	1	0	11	3		0	0	0	0	0	0	0	0	0	0	0	0	0	1	0	6	0	0	0	0	0	0	0	0	0	0	0	0	0	0	1	0	2	0	0	0	1	0	0	0	0	0
22	---	1	0	0	9	7		---	---	---	---	---	---	---	---	---	---	---	---	---	---	---	---	---	---	---	---	---	---	---	---	---	---	---	---	---	---	---	---	---	---	---	---	---	---	---	---	---	---
23	15	0	0	0	15	2		0	0	0	0	0	0	0	0	0	0	0	0	0	0	0	0	2	0	0	0	0	0	0	0	6	0	0	0	0	0	0	0	0	0	0	0	0	0	0	0	0	0
24	---	3	0	0	12	0		---	---	---	---	---	---	---	---	---	---	---	---	---	---	---	---	---	---	---	---	---	---	---	---	---	---	---	---	---	---	---	---	---	---	---	---	---	---	---	---	---	---
25	16	11	4	0	5	0		0	0	0	0	0	0	0	0	0	0	1	1	0	0	0	0	0	0	0	0	0	0	1	0	2	0	0	0	0	0	5	0	0	0	0	0	0	0	0	0	0	0
26	17	13	0	0	0	0		0	0	0	0	0	0	0	2	0	0	0	0	0	0	0	4	0	0	0	0	0	0	0	0	2	0	0	0	0	0	1	0	0	0	0	0	0	0	0	0	0	0
27	---	12	2	0	0	0		---	---	---	---	---	---	---	---	---	---	---	---	---	---	---	---	---	---	---	---	---	---	---	---	---	---	---	---	---	---	---	---	---	---	---	---	---	---	---	---	---	---
28	18	12	2	0	0	0		0	0	0	0	0	0	0	0	0	0	0	0	0	1	0	4	3	0	0	0	0	0	0	1	1	1	0	0	0	0	0	0	0	0	0	0	1	0	0	0	0	0
29	19	12	5	0	0	0		0	0	0	0	0	0	0	0	0	0	1	1	0	0	0	0	0	0	0	0	0	0	0	0	5	0	2	0	0	0	0	0	0	0	0	0	0	0	1	0	0	0
30	20	6	14	0	0	0		0	0	0	0	0	0	0	0	1	0	0	0	0	0	0	1	0	0	0	0	0	0	1	3	0	0	0	0	0	0	3	0	0	0	0	0	0	0	0	0	0	0
31	21	18	2	0	0	0		0	0	0	0	0	0	0	1	0	0	0	0	0	0	0	0	0	0	0	0	0	0	0	5	2	0	0	0	0	0	0	0	0	0	0	0	0	0	0	0	0	0
32	---	14	1	0	0	0		---	---	---	---	---	---	---	---	---	---	---	---	---	---	---	---	---	---	---	---	---	---	---	---	---	---	---	---	---	---	---	---	---	---	---	---	---	---	---	---	---	---
33	---	15	0	0	0	0		---	---	---	---	---	---	---	---	---	---	---	---	---	---	---	---	---	---	---	---	---	---	---	---	---	---	---	---	---	---	---	---	---	---	---	---	---	---	---	---	---	---
34	---	14	1	0	0	0		---	---	---	---	---	---	---	---	---	---	---	---	---	---	---	---	---	---	---	---	---	---	---	---	---	---	---	---	---	---	---	---	---	---	---	---	---	---	---	---	---	---
35	---	15	0	0	0	0		---	---	---	---	---	---	---	---	---	---	---	---	---	---	---	---	---	---	---	---	---	---	---	---	---	---	---	---	---	---	---	---	---	---	---	---	---	---	---	---	---	---
36	---	15	0	0	0	0		---	---	---	---	---	---	---	---	---	---	---	---	---	---	---	---	---	---	---	---	---	---	---	---	---	---	---	---	---	---	---	---	---	---	---	---	---	---	---	---	---	---
37	---	15	0	0	0	0		---	---	---	---	---	---	---	---	---	---	---	---	---	---	---	---	---	---	---	---	---	---	---	---	---	---	---	---	---	---	---	---	---	---	---	---	---	---	---	---	---	---
38	---	14	1	0	0	0		---	---	---	---	---	---	---	---	---	---	---	---	---	---	---	---	---	---	---	---	---	---	---	---	---	---	---	---	---	---	---	---	---	---	---	---	---	---	---	---	---	---
39	---	5	10	0	0	0		---	---	---	---	---	---	---	---	---	---	---	---	---	---	---	---	---	---	---	---	---	---	---	---	---	---	---	---	---	---	---	---	---	---	---	---	---	---	---	---	---	---
40	---	6	9	0	0	0		---	---	---	---	---	---	---	---	---	---	---	---	---	---	---	---	---	---	---	---	---	---	---	---	---	---	---	---	---	---	---	---	---	---	---	---	---	---	---	---	---	---
41	---	15	0	0	0	0		---	---	---	---	---	---	---	---	---	---	---	---	---	---	---	---	---	---	---	---	---	---	---	---	---	---	---	---	---	---	---	---	---	---	---	---	---	---	---	---	---	---
42	22	15	0	0	0	0		0	0	0	0	0	0	0	2	4	0	0	1	0	0	0	0	0	0	0	0	0	0	0	0	0	0	0	0	0	0	0	0	0	0	0	0	0	0	0	0	0	0
43	---	15	0	0	0	0		---	---	---	---	---	---	---	---	---	---	---	---	---	---	---	---	---	---	---	---	---	---	---	---	---	---	---	---	---	---	---	---	---	---	---	---	---	---	---	---	---	---
44	---	14	1	0	0	0		---	---	---	---	---	---	---	---	---	---	---	---	---	---	---	---	---	---	---	---	---	---	---	---	---	---	---	---	---	---	---	---	---	---	---	---	---	---	---	---	---	---
45	23	15	0	0	0	0		1	0	0	0	0	0	0	0	0	0	0	0	0	0	0	0	0	0	0	1	0	0	1	7	0	0	0	0	1	0	0	1	0	0	0	0	0	0	0	0	0	0
46	24	15	0	0	0	0		0	0	0	0	0	0	0	0	0	0	0	0	0	0	0	0	0	0	0	0	0	0	0	8	2	0	0	0	0	0	0	0	0	0	0	0	0	0	0	0	0	0
47	25	15	0	0	0	0		0	0	0	0	1	0	0	0	0	0	0	0	0	0	1	0	0	0	0	0	0	0	2	4	0	0	0	0	0	0	0	1	0	0	0	0	0	0	0	0	0	0
48	26	15	0	0	0	0		0	0	0	1	2	0	0	0	0	0	0	0	1	0	1	0	0	0	0	0	0	0	3	6	0	0	0	0	0	0	0	1	0	0	0	0	0	0	0	0	0	0
49	27	15	0	0	0	0		0	0	1	1	0	0	0	0	0	0	0	0	0	0	0	0	0	0	0	0	0	0	2	5	2	0	0	0	0	0	0	1	0	0	0	0	0	0	0	0	0	0
50	28	15	0	0	0	0		0	0	1	0	0	0	0	0	0	0	0	0	0	0	0	0	0	0	0	0	0	0	2	6	2	0	0	0	0	1	0	0	1	0	0	0	0	0	0	0	0	0
51	29	15	0	0	0	0		0	0	0	0	0	0	0	0	0	0	0	0	0	0	4	0	0	0	0	0	0	1	6	0	1	0	0	0	0	0	0	0	0	0	0	0	0	0	0	0	0	0
52	30	0	14	1	0	0		0	0	0	0	0	0	0	0	1	0	0	0	0	0	0	0	0	0	0	0	0	0	0	3	6	0	1	0	0	0	0	0	0	0	0	0	0	0	0	0	0	0
53	31	10	5	0	0	0		0	0	0	0	0	0	0	0	3	0	0	0	0	0	0	0	0	0	0	0	0	0	0	0	5	0	1	0	0	0	3	0	0	0	0	0	0	0	0	0	0	0
54	---	10	2	0	0	0		---	---	---	---	---	---	---	---	---	---	---	---	---	---	---	---	---	---	---	---	---	---	---	---	---	---	---	---	---	---	---	---	---	---	---	---	---	---	---	---	---	---
55	---	14	0	1	0	0		---	---	---	---	---	---	---	---	---	---	---	---	---	---	---	---	---	---	---	---	---	---	---	---	---	---	---	---	---	---	---	---	---	---	---	---	---	---	---	---	---	---
56	---	5	10	0	0	0		---	---	---	---	---	---	---	---	---	---	---	---	---	---	---	---	---	---	---	---	---	---	---	---	---	---	---	---	---	---	---	---	---	---	---	---	---	---	---	---	---	---
57	---	11	4	0	0	0		---	---	---	---	---	---	---	---	---	---	---	---	---	---	---	---	---	---	---	---	---	---	---	---	---	---	---	---	---	---	---	---	---	---	---	---	---	---	---	---	---	---
58	32	13	2	0	0	0		0	0	0	0	0	0	0	0	0	0	0	0	0	0	0	4	0	0	0	0	0	0	0	2	2	0	0	0	0	0	0	0	0	0	0	0	0	0	0	0	0	0
59	33	8	7	0	0	0		0	0	0	1	0	0	0	0	0	0	2	2	0	0	0	0	0	0	0	0	0	0	0	0	4	0	0	0	0	0	0	0	0	1	0	0	0	0	0	0	0	0
60	34	12	3	0	0	0		0	0	0	0	0	0	0	0	0	0	3	1	0	0	0	0	0	0	0	0	0	0	0	0	1	3	0	0	0	0	0	0	0	0	0	0	0	0	0	0	0	0
61	35	15	0	0	0	0		0	0	0	0	0	0	0	0	0	0	0	0	0	0	0	0	0	0	0	0	0	0	0	0	1	3	0	0	0	0	1	0	0	1	0	1	0	0	0	0	0	0
62	36	12	3	0	0	0		0	0	0	0	0	0	0	0	2	2	0	1	0	0	0	0	0	0	0	0	0	0	0	0	0	1	0	0	0	0	0	0	0	0	0	0	0	0	0	0	0	0
63	37	15	0	0	0	0		0	0	0	0	0	0	0	0	3	1	3	2	0	0	0	0	0	0	0	0	0	0	0	0	0	0	0	0	0	0	0	0	0	0	0	0	0	0	0	0	0	0
64	38	13	2	0	0	0		0	0	0	0	0	0	0	0	0	0	0	0	0	0	0	3	0	0	0	0	0	0	0	4	2	0	1	0	0	0	0	0	0	0	0	0	0	0	0	0	0	0
65	39	14	1	0	0	0		0	0	0	0	0	0	0	0	0	0	0	0	0	0	0	3	0	0	0	0	0	0	0	0	0	0	0	0	0	0	1	0	0	0	0	0	0	0	0	0	0	0
66	40	15	0	0	0	0		0	0	1	0	0	0	0	0	0	0	0	0	0	0	0	5	3	0	0	0	0	0	0	0	1	0	0	0	0	0	0	0	0	0	0	1	0	0	0	0	0	0
67	41	13	2	0	0	0		0	0	0	0	0	0	0	2	0	0	0	0	0	0	0	0	1	0	0	0	0	0	0	0	2	0	0	0	0	0	1	0	0	0	0	0	0	0	0	0	0	0
68	42	9	6	0	0	0		0	0	0	0	0	0	0	0	0	0	0	0	0	0	0	3	4	0	0	0	0	0	0	1	2	0	0	0	0	0	1	0	0	0	0	0	0	0	0	0	0	1
69	43	10	5	0	0	0		0	0	0	0	0	0	0	0	0	0	0	0	0	0	0	5	1	0	0	0	0	0	0	0	2	0	0	0	0	0	2	0	0	0	0	0	0	0	0	0	0	0
70	44	11	1	0	0	0		0	0	0	0	0	0	0	0	0	0	0	0	0	0	0	3	2	0	0	0	0	0	0	1	1	0	0	0	0	0	3	0	0	0	0	0	0	0	0	0	0	0
71	45	15	0	0	0	0		0	0	0	0	0	0	0	0	2	0	0	0	0	0	0	2	1	0	0	0	0	0	0	2	0	2	1	0	0	0	2	0	0	0	0	0	0	0	0	0	0	0
72	46	16	0	0	0	0		0	0	0	0	0	0	0	0	0	0	0	0	0	0	0	1	1	0	0	0	0	0	0	0	2	3	0	0	0	0	2	0	0	0	0	0	0	0	0	0	0	0
73	47	11	0	0	0	0		0	0	0	0	0	0	0	0	0	0	0	0	0	0	0	1	0	0	0	0	0	0	0	1	4	0	0	0	0	0	4	0	0	0	0	0	0	0	0	0	0	0
74	48	12	0	0	0	0		0	0	0	0	0	0	0	0	0	0	0	0	0	0	0	1	3	0	0	0	0	0	0	2	0	5	0	0	0	0	0	0	0	0	0	0	0	0	0	0	0	0
75	---	17	0	0	0	0		---	---	---	---	---	---	---	---	---	---	---	---	---	---	---	---	---	---	---	---	---	---	---	---	---	---	---	---	---	---	---	---	---	---	---	---	---	---	---	---	---	---
76	---	21	0	0	0	0		---	---	---	---	---	---	---	---	---	---	---	---	---	---	---	---	---	---	---	---	---	---	---	---	---	---	---	---	---	---	---	---	---	---	---	---	---	---	---	---	---	---
77	49	15	0	0	0	0		0	0	0	0	0	0	0	0	5	0	0	0	0	0	0	2	3	0	1	0	0	0	0	0	0	0	0	0	0	0	0	0	0	0	0	0	0	0	0	0	0	0
78	---	12	0	0	0	0		---	---	---	---	---	---	---	---	---	---	---	---	---	---	---	---	---	---	---	---	---	---	---	---	---	---	---	---	---	---	---	---	---	---	---	---	---	---	---	---	---	---
79	50	15	0	0	0	0		0	0	0	0	0	0	0	0	0	0	0	3	0	0	0	0	0	0	0	0	0	0	0	0	0	0	2	0	0	0	0	0	0	0	0	0	0	0	1	0	0	0
80	---	15	0	0	0	0		---	---	---	---	---	---	---	---	---	---	---	---	---	---	---	---	---	---	---	---	---	---	---	---	---	---	---	---	---	---	---	---	---	---	---	---	---	---	---	---	---	---
81	---	15	0	0	0	0		---	---	---	---	---	---	---	---	---	---	---	---	---	---	---	---	---	---	---	---	---	---	---	---	---	---	---	---	---	---	---	---	---	---	---	---	---	---	---	---	---	---
82	51	15	0	0	0	0		0	0	0	0	0	0	0	0	0	0	2	2	0	0	0	0	0	0	0	0	0	0	0	0	2	0	0	0	0	0	0	0	0	0	0	0	0	0	1	0	0	0
83	---	15	0	0	0	0		---	---	---	---	---	---	---	---	---	---	---	---	---	---	---	---	---	---	---	---	---	---	---	---	---	---	---	---	---	---	---	---	---	---	---	---	---	---	---	---	---	---
84	52	10	0	5	0	0		0	0	0	0	0	0	0	0	0	0	0	0	0	0	0	0	0	0	0	0	0	1	7	3	0	3	0	0	0	0	0	1	0	0	0	0	0	0	0	0	0	0
85	53	11	0	4	0	0		0	0	0	0	0	0	1	0	0	0	0	0	0	0	0	0	0	0	0	0	0	1	3	7	0	0	0	0	0	0	0	0	1	0	1	0	0	0	0	0	0	0
86	54	10	0	5	0	0		0	0	1	2	0	0	0	0	0	0	0	0	0	0	0	0	0	0	0	0	2	1	0	7	2	0	0	0	0	0	0	0	0	0	0	0	0	0	0	0	0	0
87	55	13	0	2	0	0		0	0	0	3	0	0	1	0	0	0	0	0	0	0	1	0	0	0	0	0	1	0	1	6	1	0	0	0	0	1	0	0	0	0	0	0	0	0	0	0	0	0
88	56	15	0	0	0	0		0	0	0	0	0	0	1	0	0	0	0	0	0	0	0	0	0	0	0	0	0	0	0	5	0	4	0	0	0	0	0	0	0	0	0	0	0	0	0	0	0	0
89	57	15	0	0	0	0		0	0	0	0	0	0	0	0	0	0	0	0	0	0	0	0	0	1	0	0	0	0	0	5	0	3	0	0	0	0	0	0	0	0	0	0	0	0	0	0	0	0
90	58	15	0	0	0	0		0	0	0	0	0	0	0	0	1	0	0	0	0	0	0	0	1	0	0	0	0	0	2	3	2	0	0	0	0	0	0	1	0	0	0	0	0	1	0	0	0	0
91	59	15	0	0	0	0		0	0	0	0	0	0	0	1	0	0	0	0	0	0	0	1	0	0	0	0	0	0	1	6	1	0	0	0	0	0	0	2	0	0	0	0	0	0	0	0	0	0
92	60	15	0	0	0	0		0	0	0	0	0	0	0	1	1	0	0	0	0	0	0	0	0	0	0	0	0	0	1	5	2	0	0	0	0	0	0	0	0	0	0	0	0	0	0	1	0	0
93	61	12	0	3	0	0		0	0	0	0	0	0	0	0	0	0	0	0	0	0	0	1	0	0	0	0	0	0	0	6	4	1	0	0	0	0	0	0	0	0	0	0	0	0	0	0	0	0
94	62	10	0	5	0	0		0	0	0	0	0	0	0	1	0	0	0	0	0	0	2	0	0	0	0	0	0	0	1	5	0	0	0	0	0	0	0	3	2	0	0	0	0	0	0	0	0	0
95	63	10	0	5	0	0		0	0	0	0	0	0	0	0	0	0	0	0	0	0	4	0	0	0	0	0	0	0	0	5	2	0	0	0	0	0	0	1	3	0	0	0	0	0	0	0	0	0
96	64	0	0	12	0	0		0	2	0	1	0	0	0	0	0	0	0	0	0	0	0	2	0	0	0	0	0	0	1	4	1	0	0	0	0	0	0	0	0	0	0	0	0	0	0	0	0	0
97	65	15	0	0	0	0		0	0	0	0	0	0	0	0	0	0	0	0	0	0	0	0	0	0	0	0	0	0	0	0	0	0	0	0	0	0	0	0	0	0	0	0	0	0	0	0	0	0
98	66	15	0	0	0	0		0	0	0	0	0	0	0	0	0	0	0	0	0	0	0	0	0	0	0	0	0	0	0	0	0	0	0	0	0	0	0	0	0	0	0	0	0	0	0	0	0	0
99	67	15	0	0	0	0		0	0	0	0	0	0	0	0	2	0	0	0	0	0	0	0	0	0	0	0	0	0	0	0	0	0	0	0	0	0	0	0	0	0	0	0	0	0	0	0	0	0
100	68	15	0	0	0	0		0	0	0	0	0	0	0	0	0	0	0	0	0	0	0	1	0	0	1	0	0	0	0	1	1	0	0	0	1	0	2	0	0	0	0	1	0	0	0	0	0	0
101	69	15	0	0	0	0		0	0	0	0	0	0	0	0	0	0	0	0	0	0	0	1	0	0	0	0	0	0	0	0	1	0	0	0	0	0	3	0	0	0	0	0	0	0	0	0	0	0
102	70	14	1	0	0	0		0	0	0	0	0	0	0	0	0	0	0	0	0	0	0	1	0	0	0	0	0	0	0	0	4	0	1	0	0	0	2	0	0	0	0	0	0	0	0	0	0	0
103	71	9	6	0	0	0		0	0	0	0	0	0	0	1	0	0	0	0	0	0	0	2	0	0	0	0	0	0	0	0	3	0	1	0	0	0	2	0	0	0	0	0	0	0	0	0	0	0
104	72	9	5	0	0	0		0	0	0	0	0	0	0	0	0	0	0	0	0	1	0	1	0	0	0	0	0	0	0	0	1	0	1	0	0	0	5	0	0	0	0	0	0	0	0	0	0	0
105	73	10	5	0	0	0		0	0	0	0	0	0	0	0	0	0	0	0	0	0	0	2	0	0	0	0	0	0	0	0	2	0	0	0	0	0	5	0	0	0	0	0	0	0	0	0	0	0
106	74	15	0	0	0	0		0	0	0	0	0	0	0	0	0	0	0	0	0	0	0	3	0	0	0	0	0	0	0	0	1	0	0	0	0	0	7	0	0	0	0	0	0	0	0	0	0	0
107	75	4	7	0	0	0		0	0	0	0	0	0	0	0	0	0	1	1	0	0	0	0	0	0	0	0	0	0	2	0	0	0	0	0	0	0	0	0	0	0	0	0	1	0	0	0	0	0
A. fraseri
Outgroup		3	0	0	0	0		0	0	0	0	0	0	0	0	0	0	0	0	0	0	0	0	0	0	0	0	0	0	0	0	0	0	0	0	0	0	0	0	0	0	0	0	0	0	0	0	0	0
Outgroup		8	0	0	0	0		0	0	0	0	0	0	2	0	0	0	0	0	0	0	0	0	0	0	0	0	0	0	0	0	0	0	0	0	0	0	0	0	0	0	0	1	0	0	0	0	0	0
Outgroup		8	0	0	0	0		0	0	0	0	0	0	0	0	0	0	0	0	0	0	0	0	0	0	0	0	0	0	0	0	0	0	0	0	0	0	0	0	0	0	0	0	0	0	0	0	0	0
A. lasiocarpa 2
---	---
---	---	see note 2						see note 2							see note 2							see note 2							see note 2							see note 2							see note 2
---	---
*, population number (---, correspond to populations not used in cpDNA analysis);
1, chlorotypes where the first and second numbers correspond to the Pt30204 and Pt71936 alleles, reciprocally. Colors correspond to chlorotype colors in figures 4;
2, A. lasiocarpa only used in mtDNA sequence alignment and primer definition (see Material & Method section).
[truncated: 45 more columns]

## Sheet: Genetic diversity estimates
			mtDNA					cpDNA
N°mt	N°cp*		Smt1	nhmt2	Hmt3	groups6		Scp1	nhcp2	Hcp3	Pc4	<1%5	groups6
A . Balsamea
1	1		15	2	0.124444	4		12	6	0.777778	1	2	3
2	2		15	1	0	4		12	6	0.805556	0	2	1
3	3		15	1	0	4		12	5	0.611111	0	1	1
4	4		15	1	0	4		12	6	0.75	0	2	1
5	---		15	1	0	4		---	---	---	---	---	---
6	5		15	2	0.391111	1		12	5	0.777778	0	2	1
7	---		15	1	0	1		---	---	---	---	---	---
8	6		15	1	0	4		12	7	0.763889	1	3	1
9	7		15	1	0	4		12	4	0.583333	0	2	1
10	8		15	1	0	4		12	5	0.736111	0	0	1
11	9		15	2	0.391111	2		12	4	0.736111	0	2	1
12	10		15	2	0.391111	2		12	4	0.513889	0	1	1
13	11		15	2	0.124444	2		12	7	0.819444	0	1	3
14	12		15	2	0.124444	4		12	6	0.777778	1	1	3
15	---		15	2	0.231111	4		---	---	---	---	---	---
16	---		15	2	0.124444	4		---	---	---	---	---	---
17	13		15	2	0.244444	4		12	7	0.805556	1	3	3
18	---		15	2	0.231111	4		---	---	---	---	---	---
19	---		15	4	0.506667	2		---	---	---	---	---	---
20	---		15	2	0.391111	3		---	---	---	---	---	---
21	14		20	4	0.61	3		12	6	0.694444	0	4	3
22	---		17	3	0.546713	3		---	---	---	---	---	---
23	15		17	2	0.207612	3		12	4	0.666667	0	0	3
24	---		15	2	0.32	3		---	---	---	---	---	---
25	16		20	3	0.595	2		12	7	0.763889	0	2	3
26	17		13	1	0	4		12	6	0.791667	0	1	3
27	---		14	2	0.244898	4		---	---	---	---	---	---
28	18		14	2	0.244898	4		12	7	0.791667	0	2	3
29	19		17	2	0.415225	2		12	7	0.763889	0	2	2
30	20		20	2	0.42	2		12	8	0.833333	0	1	3
31	21		20	2	0.18	4		12	5	0.722222	0	0	3
32	---		15	2	0.124444	4		---	---	---	---	---	---
33	---		15	1	0	4		---	---	---	---	---	---
34	---		15	2	0.124444	4		---	---	---	---	---	---
35	---		15	1	0	4		---	---	---	---	---	---
36	---		15	1	0	4		---	---	---	---	---	---
37	---		15	1	0	4		---	---	---	---	---	---
38	---		15	2	0.124444	4		---	---	---	---	---	---
39	---		15	2	0.444444	2		---	---	---	---	---	---
40	---		15	2	0.48	2		---	---	---	---	---	---
41	---		15	1	0	4		---	---	---	---	---	---
42	22		15	1	0	4		12	6	0.777778	0	1	3
43	---		15	1	0	4		---	---	---	---	---	---
44	---		15	2	0.124444	4		---	---	---	---	---	---
45	23		15	1	0	4		15	7	0.72	2	4	4
46	24		15	1	0	4		15	3	0.586667	0	1	4
47	25		15	1	0	4		15	8	0.817778	1	4	4
48	26		15	1	0	4		15	7	0.764444	1	3	4
49	27		15	1	0	4		15	9	0.826667	2	5	4
50	28		15	1	0	4		15	8	0.782222	0	5	4
51	29		15	1	0	4		15	7	0.746667	0	4	1
52	30		15	2	0.124444	2		12	5	0.666667	0	0	3
53	31		15	2	0.444444	2		12	4	0.694444	0	0	3
54	---		12	2	0.277778	4		---	---	---	---	---	---
55	---		15	2	0.124444	4		---	---	---	---	---	---
56	---		15	2	0.444444	2		---	---	---	---	---	---
57	---		15	2	0.391111	2		---	---	---	---	---	---
58	32		15	2	0.231111	4		12	7	0.805556	0	2	3
59	33		15	2	0.497778	2		12	7	0.805556	0	3	2
60	34		15	2	0.32	2		12	7	0.819444	0	1	2
61	35		15	1	0	4		12	9	0.861111	1	4	3
62	36		15	2	0.32	2		12	9	0.875	0	4	2
63	37		15	1	0	4		12	7	0.819444	0	3	2
64	38		15	2	0.231111	4		12	6	0.777778	1	1	3
65	39		15	2	0.124444	4		12	6	0.805556	0	1	3
66	40		15	1	0	4		12	6	0.736111	1	3	3
67	41		15	2	0.231111	4		12	8	0.861111	0	2	3
68	42		15	2	0.48	2		12	6	0.777778	1	1	3
69	43		15	2	0.444444	2		12	6	0.75	0	1	3
70	44		12	2	0.152778	4		12	7	0.819444	1	1	3
71	45		15	1	0	4		12	7	0.847222	0	0	3
72	46		16	1	0	4		12	8	0.847222	0	1	3
73	47		11	1	0	4		11	5	0.710744	0	0	3
74	48		12	1	0	4		12	5	0.722222	0	0	3
75	---		17	1	0	4		---	---	---	---	---	---
76	---		21	1	0	4		---	---	---	---	---	---
77	49		15	1	0	4		12	5	0.722222	0	2	3
78	---		12	1	0	4		---	---	---	---	---	---
79	50		15	1	0	4		12	9	0.861111	1	4	2
80	---		15	1	0	4		---	---	---	---	---	---
81	---		15	1	0	4		---	---	---	---	---	---
82	51		15	1	0	4		12	9	0.875	0	4	2
83	---		15	1	0	4		---	---	---	---	---	---
84	52		15	2	0.444444	1		15	5	0.693333	0	1	1
85	53		15	2	0.391111	1		15	7	0.72	1	5	1
86	54		15	2	0.444444	1		15	6	0.72	0	4	4
87	55		15	2	0.231111	1		15	8	0.773333	0	4	4
88	56		15	1	0	4		15	8	0.791111	0	6	1
89	57		15	1	0	4		15	8	0.808889	0	6	1
90	58		15	1	0	4		15	10	0.88	1	4	1
91	59		15	1	0	4		15	9	0.791111	0	2	1
92	60		15	1	0	4		15	10	0.835556	1	4	1
93	61		15	2	0.32	1		15	7	0.746667	0	3	1
94	62		15	2	0.444444	1		15	7	0.8	0	2	1
95	63		15	2	0.444444	1		15	5	0.755556	0	1	1
96	64		12	1	0	1		12	7	0.805556	1	3	4
97	65		15	1	0	4		12	9	0.875	1	8	2
98	66		15	1	0	4		12	6	0.819444	0	5	2
99	67		15	1	0	4		12	9	0.875	0	5	2
100	68		15	1	0	4		12	10	0.888889	1	5	3
101	69		15	1	0	4		12	9	0.861111	0	4	3
102	70		15	2	0.124444	4		12	7	0.805556	0	1	3
103	71		15	2	0.48	2		12	8	0.847222	2	2	3
104	72		14	2	0.459184	2		12	8	0.777778	0	2	3
105	73		15	2	0.444444	2		12	5	0.736111	0	1	3
106	74		15	1	0	4		12	4	0.583333	0	0	3
107	75		11	2	0.46281	2		11	7	0.826446	0	4	2
A. fraseri
Outgroup			3	1	0	outgr.		3	3	0.666667	1	0	outgr.
Outgroup			8	1	0	outgr.		8	5	0.78125	5	0	outgr.
Outgroup			8	1	0	outgr.		8	6	0.78125	4	0	outgr.
A. lasiocarpa 7
---	---
---	---		see note 7					see note 7
---	---
*, population number (---, correspond to populations not used in cpDNA analysis)
1, Sample size
2, number of haplotypes
3, haplotype diversity
4, private chlorotypes
5, total of chlorotypes with frequency <1%
6, BAPS groups
7, A. lasiocarpa only used in mtDNA sequence alignment and primer definition (see Material & Method section).
